# Supplementary material for: Acute Lung Injury Biomarkers in the Prediction of COVID-19 Severity: Total Thiol, Ferritin and Lactate Dehydrogenase
Source: Antioxidants (Basel). 2021 Jul 29;10(8):1221. doi: 10.3390/antiox10081221 (PMC8388961; doi:10.3390/antiox10081221)
Supplement: Supplementary file 1 [file antioxidants-10-01221-s001.zip]

Archive with 1 entries (1 files):
- antioxidants-1277044-supplementary.pdf
